# Supplementary material for: Tibial Spine Avulsion Injuries in Children and Adolescents: A Narrative Review of Anatomy, Management Strategies, and Return-to-Sport Considerations
Source: Healthcare (Basel). 2026 Jul 2;14(13):1967. doi: 10.3390/healthcare14131967 (PMC13361917; doi:10.3390/healthcare14131967)
Supplement: Supplementary file 1 [file healthcare-14-01967-s001.zip]

Archive with 1 entries (1 files):
- healthcare-4260042-supplementary.pdf
